# Supplementary material for: Carbon Monoxide-Loaded Red Blood Cell Prevents the Onset of Cisplatin-Induced Acute Kidney Injury
Source: Antioxidants (Basel). 2023 Sep 1;12(9):1705. doi: 10.3390/antiox12091705 (PMC10526101; doi:10.3390/antiox12091705)
Supplement: Supplementary file 1 [file antioxidants-12-01705-s001.zip]

Archive with 1 entries (1 files):
- antioxidants-2544682-supplementary.pdf
